# Supplementary material for: p21 maintains senescent cell viability under persistent DNA damage response by restraining JNK and caspase signaling
Source: EMBO J. 2017 Jun 12;36(15):2280–95. doi: 10.15252/embj.201695553 (PMC5538795; doi:10.15252/embj.201695553)
Supplement: Supplementary file 2 — Source Data for Appendix [file EMBJ-36-2280-s006.zip]

Archive with 6 entries (3 files):
- Source_data_S1E/
- Source_data_S1E/Original_blots_S1E.pdf
- Source_data_S2D/
- Source_data_S2D/Original_S2D.pdf
- Source_data_S9A/
- Source_data_S9A/Original_S9A.pdf
